# Supplementary material for: Cytochrome P450 Monooxygenase-Mediated Metabolic Utilization of Benzo[a]Pyrene by Aspergillus Species
Source: mBio. 2019 May 28;10(3):e00558-19. doi: 10.1128/mBio.00558-19 (PMC6538779; doi:10.1128/mBio.00558-19)
Supplement: TABLE S3 [file mBio.00558-19-st003.xlsx]

## Sheet: Sheet1
Table S3. Gene number distribution of the CYP617 family members in the Fungi kingdom and Oomycetes.
Taxonomic group		Fungi
		Agaricomycetes		Blastocladiomycetes	Chytridiomycetes		Dothideomycetes	Eurotiomycetes																																							Leotiomycetes		Pneumocystidomycetes
Species		Coprinopsis cinerea	Phanerochaete chrysosporium	Allomyces macrogynus	Batrachochytrium dendrobatidis	Spizellomyces punctatus	Zymoseptoria tritici	Aspergillus aculeatus	Aspergillus brasiliensis	Aspergillus campestris	Aspergillus carbonarius	Aspergillus clavatus	Aspergillus fischeri	Aspergillus flavus	Aspergillus fumigatus		Aspergillus glaucus	Aspergillus luchuensis	Aspergillus nidulans	Aspergillus niger		Aspergillus novofumigatus	Aspergillus oryzae	Aspergillus steynii	Aspergillus sydowii	Aspergillus terreus	Aspergillus tubingensis	Aspergillus versicolor	Aspergillus wentii	Aspergillus zonatus	Coccidioides immitis		Coccidioides posadasii			Histoplasma capsulatum				Paracoccidioides brasiliensis		Paracoccidioides lutzii	Penicillium rubens	Talaromyces marneffei	Talaromyces stipitatus	Uncinocarpus reesii	Botrytis cinerea	Sclerotinia sclerotiorum	Pneumocystis jirovecii
Strains		okayama7#130	RP-78	ATCC 38327	JEL423	DAOM BR117	IPO323	ATCC 16872	CBS 101740	IBT 28561	ITEM 5010	NRRL 1	NRRL 181	NRRL3357	A1163	Af293	CBS 516.65	CBS 106.47	FGSC A4	ATCC 1015	CBS 513.88	IBT 16806	RIB40	IBT 23096	CBS 593.65	NIH2624	CBS 134.48	CBS 583.65	DTO 134E9	CBS 506.65	H538.4	RS	C735 delta SOWgp	RMSCC 3488	str. Silveira	G186AR	G217B	H88	NAm1	Pb03	Pb18	Pb01	Wisconsin 54-1255	ATCC 18224	ATCC 10500	1704	B05.10	1980 UF-70	SE8
Total	64	0	0	0	0	0	2	1	1	1	2	4	2	1	2	2	1	1	1	3	1	1	1	1	1	1	1	2	2	2	0	0	0	0	0	0	0	0	0	1	1	1	1	3	3	1	1	1	0
Note: The Aspergillus nidulans BapA protein (AN1884) sequence was used to query the FungiDB (http://fungidb.org/fungidb/), and proteins with over 40% identity were collected as the CYP167 family members. The gene number of CYP617 family members were summarized in the Fungi kingdom and Oomycetes.
[truncated: 60 more columns]
